# Supplementary material for: Short and Long-Term Effects of Telaprevir on Kidney Function in Patients with Hepatitis C Virus Infection: A Retrospective Cohort Study
Source: PLoS One. 2015 Apr 29;10(4):e0124139. doi: 10.1371/journal.pone.0124139 (PMC4414554; doi:10.1371/journal.pone.0124139)
Supplement: S1 Table — Age is rounded to the nearest 10 years to protect patient privacy. Abbreviations: HIV = human immunodeficiency virus, eGFR = estimated glomerular filtration rate. (XLS) [file pone.0124139.s001.xls]

## Sheet: Sheet1
Supplemental Table 1. Limited Patient Dataset
Age	sex	HIV	cirrhosis	diabetes	eGFR	eGFR on	eGFR 12 weeks	eGFR one
rounded to the nearest 10 years	1=male, 0=female	1=yes, 0=no	1=yes, 0=no	1=yes, 0=no	baseline	treatment nadir	after telaprevir discontinuation	year follow-up
55	1	0	1	0	102.4	84.7	97.2	93.7
65	1	0	1	0	101.1	72.4	95.7	100.1
35	0	0	1	1	112.3	79.6	73.8	82
65	0	0	1	1	93.4	59.5	80.3	86.3
65	1	0	1	0	85.4	70	83.3	81.7
55	0	0	1	0	84.4	64.8	83.1	95.1
55	1	0	1	1	105.2	103.9	93.6	100.6
55	0	0	0	0	68.8	64.3	90	85.7
45	1	0	0	0	94.8	74.3	80.2	102.8
65	0	0	0	0	75.2	51.2	78.8	64.4
65	1	0	0	1	82.7	76.9	93.2	72.1
65	1	0	1	0	69.3	42	78.4	70.9
55	1	0	1	0	94	82	94.9	98.9
55	1	0	0	0	94.5	38.3	60.6	76.7
65	1	0	1	0	95.1	79.7	90.6	91.5
55	1	0	0	0	55.4	50.9	74.1	66.1
75	0	0	0	0	85.4	47.3	85.4	74.9
65	1	0	1	0	93.4	80.3	101.1	71
55	0	0	0	0	94.5	73.9	91.4	73.2
35	0	0	0	0	86.9	94.8	93.4	.
25	1	0	0	0	112.2	99.3	128.2	.
45	1	0	0	0	114.8	91.1	103.5	113.9
55	1	0	1	0	102.7	93.3	110.9	99.5
55	1	0	1	0	99.3	74.9	84.9	102.5
55	1	0	1	0	88.4	8	83	82.2
65	1	0	1	0	88.8	59	74.8	64.4
65	1	0	0	0	71.3	87.2	80.9	80.2
55	1	0	1	1	116.5	96.5	114.8	109
55	0	0	0	0	82.4	96.9	108.2	95.9
65	1	0	1	0	95.7	80.3	101.1	94.8
55	1	0	1	1	115.3	79.2	115.9	109.3
55	1	0	1	1	98	87.9	98	88.2
55	1	0	1	0	101.1	87.4	101.1	107.7
55	0	0	0	0	97.9	64.4	93.9	96.8
65	0	0	0	0	75	38.2	57.1	.
55	1	0	0	0	107.6	63.6	100.2	100.2
67	1	0	1	1	76.6	51.2	69.9	60.4
55	0	0	1	0	109	102.1	109.7	103.2
55	1	0	0	0	50.2	24.8	50.6	39.8
55	1	0	0	0	90	84.7	86.8	.
55	0	0	0	0	75.5	55.9	75.5	70.5
65	1	0	0	1	62.7	50.5	90.6	78
55	0	0	0	0	106.6	77.7	103.1	99
55	1	0	1	1	94.1	62.7	98.3	55.3
55	1	0	1	0	101.8	90.8	102.4	.
45	1	0	1	0	105.1	101.1	90.8	100.3
55	0	0	1	0	81.8	70.1	.	.
45	0	0	0	0	105.6	93.2	101.1	91.1
65	1	0	1	0	89.9	91.6	.	.
65	1	0	0	0	79.2	64.2	84.3	89.3
65	0	0	0	0	80.8	69	.	80.7
65	1	0	1	0	96.4	91.9	91.9	90.9
55	0	0	0	0	96.9	68.7	.	83.8
65	1	0	1	0	75.4	54.8	.	.
55	1	0	1	1	66.7	85.2	96.3	.
35	1	0	0	0	114.6	99.5	114	.
55	1	0	1	0	59.9	44.7	58.8	62.3
65	1	0	1	0	92.5	80.4	97.1	80.8
65	1	0	1	0	73.6	60.2	88.7	95.7
55	0	0	1	0	111.3	84.8	104.8	98.6
55	0	0	0	0	98.9	99.9	.	98.8
55	0	1	0	0	75	43.8	77.1	89.9
55	1	1	1	0	118.1	109.8	115.6	.
55	1	1	1	0	99.7	79.6	100.6	98.8
55	1	1	1	0	60	44.1	52.2	48.8
45	1	1	1	1	120.9	96	109.5	109.5
55	1	1	1	0	109.4	103.6	114.2	106.1
45	1	1	1	0	118.1	90.2	113.5	112.4
45	0	1	0	0	76.1	71.3	87.8	87.1
45	0	1	1	0	98.1	96.5	79.3	110.4
65	0	1	1	0	44.6	40.4	45	45
45	1	0	0	0	79.5	6	.	86.2
55	1	0	0	1	79.4	73.5	75.9	.
25	0	0	0	0	127.8	114.8	120.5	130.1
55	1	0	0	0	77.9	77	94.2	.
65	1	0	0	0	92.1	93.4	98.9	.
45	0	0	1	0	107.8	81	89.9	106
55	1	0	0	0	64.1	49.4	73.3	80.6
